# Supplementary material for: A panel of CSF proteins separates genetic frontotemporal dementia from presymptomatic mutation carriers: a GENFI study
Source: Mol Neurodegener. 2021 Nov 27;16:79. doi: 10.1186/s13024-021-00499-4 (PMC8626910; doi:10.1186/s13024-021-00499-4)
Supplement: Supplementary file 1 — Additional file 1. [file 13024_2021_499_MOESM1_ESM.csv]

Protein	Description	Uniprot	Antibody
AFM	Afamin	P43652	HPA017006
AMPH	Amphiphysin	P49418	HPA019829
APLP1	Amyloid-like protein 1	P51693	HPA028971
APOA1	Apolipoprotein A1	P02647	HPA046715
APOE4	Apolipoprotein E isoform 4	Q8TCZ8	M067-3
AQP4	Aquaporin 4	P55087	HPA014784
ARPP21	cAMP regulated phosphoprotein 21	Q9UBL0	HPA017303
AXL	AXL receptor tyrosine kinase	P30530	HPA037422
AZGP1	Alpha-2-glycoprotein 1, zinc-binding	P25311	HPA012582
BASP1	Brain abundant membrane attached signal protein 1	P80723	HPA045218
BCAN	Brevican core protein	Q96GW7	HPA007865
C3AR1	Complement C3a receptor 1	Q16581	HPA044409
C3b	Complement component 3b	P01024	MA1-70053
C4A/B	Complement C4A, complement C4B	P0C0L4;P0C0L5	HPA046356
C5	Complement C5	P01031	HPA075945
C7	Complement C7	P10643	HPA067450
C8G	Complement C8 gamma chain	P07360	HPA046269
C9	Complement C9	P02748	HPA070709
CACNA2D1	Calcium voltage-gated channel auxiliary subunit alpha2delta 1	P54289	HPA008213
CCK	Cholecystokinin	P06307	HPA069515
CCL22	C-C motif chemokine ligand 22	O00626	HPA077819
CD14	Monocyte differentiation antigen CD14	P08571	HPA002035
CD163	CD163 molecule	Q86VB7	HPA046404
CD200	CD200 molecule	P41217	HPA031149
CD8B	CD8b molecule	P10966	HPA029164
CDH8	Cadherin 8	P55286	HPA014908
CHGA	Chromogranin A	P10645	HPA017369
CHGB	Chromogranin B	P05060	HPA012872
CHID1	Chitinase domain containing 1	Q9BWS9	HPA039374
CHIT1	Chitinase 1	Q13231	HPA010575
CHL1	Cell adhesion molecule L1 like	O00533	HPA003345
CLSTN1	Calsyntenin-1	O94985	HPA012749
CST7	Cystatin F	O76096	HPA040442
CTSH	Cathepsin H	P09668	HPA003524
CTSS	Cathepsin S	P25774	HPA002988
CX3CL1	C-X3-C motif chemokine ligand 1	P78423	HPA056729
ENO1/2/3	Enolase 3,enolase 2,enolase 1	P13929;P09104;P06733	HPA070138
ERMN	Ermin	Q8TAM6	HPA038295
FGA	Fibrinogen alpha chain	P02671	HPA051370
GAP43	Growth associated protein 43	P17677	HPA013603
GAS6	Growth arrest specific 6	Q14393	HPA056080
GDA	Guanine deaminase	Q9Y2T3	HPA024099
GRN	Progranulin	P28799	AF2420
HBEGF	Heparin binding EGF like growth factor	Q99075	HPA053243
ICOSLG	Inducible T cell costimulator ligand,	O75144	HPA070452
IGFBP2	Insulin like growth factor binding protein 2	P18065	HPA077723
IGFBP6	Insulin like growth factor binding protein 6	P24592	HPA075088
IL1B	Interleukin 1 beta	P01584	HPA068737
IL3	Interleukin 3	P08700	HPA077254
IMPA1	Inositol monophosphatase 1	P29218	HPA048135
IPO7	Importin 7	O95373	HPA019002
ITIH1	Inter-alpha-trypsin inhibitor heavy chain H1	P19827	HPA042049
KIAA1549L	UPF0606 protein KIAA1549L	Q6ZVL6	HPA051594
KNG1	Kininogen 1	P01042	HPA001645
LRG1	Leucine rich alpha-2-glycoprotein 1	P02750	HPA001888
LRRC4B	Leucine rich repeat containing 4B	Q9NT99	HPA058986
MAT2A	Methionine adenosyltransferase 2A	P31153	HPA043028
MBP	Myelin basic protein	P02686	HPA049222
MOG	Myelin oligodendrocyte glycoprotein	Q16653	HPA021873
MYOC	Myocilin	Q99972	HPA027364
NCAN	Neurocan	O14594	HPA058000
NDRG4	NDRG family member 4	Q9ULP0	HPA015779
NEFM	Neurofilament medium polypeptide	P07197	HPA022845
NPTX1	Neuronal pentraxin 1	Q15818	HPA077062
NPTX2	Neuronal pentraxin 2	P47972	HPA049799
NPTXR	Neuronal pentraxin receptor	O95502	HPA001079
NRCAM	Neuronal cell adhesion molecule	Q92823	HPA061433
NUDC	Nuclear distribution C, dynein complex regulator	Q9Y266	HPA027183
NUP155	Nucleoporin 155	O75694	HPA037774
NUP43	Nucleoporin 43	Q8NFH3	HPA028500
NUP93	Nucleoporin 93	Q8N1F7	HPA017937
OLFML1	Olfactomedin like 1	Q6UWY5	HPA058824
OMG	Oligodendrocyte myelin glycoprotein	P23515	HPA008206
P2RY12	Purinergic receptor P2Y12	Q9H244	HPA013796
PAM	Peptidyl-glycine alpha-amidating monooxygenase	P19021	HPA042260
PCMT1	Protein-L-isoaspartate (D-aspartate) O-methyltransferase	P22061	HPA003239
PDYN	Prodynorphin	P01213	HPA053342
PFN1	Profilin 1	P07737	HPA072376
PIK3IP1	Phosphoinositide-3-kinase-interacting protein 1	Q96FE7	HPA007353
PRNP	Prion protein	P04156	HPA042754
PRRT3	Proline rich transmembrane protein 3	Q5FWE3	HPA035127
PSAP	Prosaposin	P07602	HPA004426
PTPRN2	Protein tyrosine phosphatase, receptor type N2	Q92932	HPA007255
QDPR	Quinoid dihydropteridine reductase	P09417	HPA058951
RNASE1	Ribonuclease A family member 1, pancreatic	P07998	HPA001140
RPH3A	Rabphilin 3A	Q9Y2J0	HPA002475
SEC63	Translocation protein SEC63 homolog	Q9UGP8	HPA053295
SERPINA3	Serpin family A member 3	P01011	HPA000893
SERPING1	Serpin family G member 1	P05155	HPA048738
SF3B1	Splicing factor 3b subunit 1	O75533	HPA050275
SNAP25	Synaptosome associated protein 25	P60880	HPA001830
SNCB	Synuclein beta	Q16143	HPA035876
SORT1	Sortilin 1	Q99523	AF3154
SPP1	Secreted phosphoprotein 1	P10451	NBP2-37423
SQSTM1	Sequestosome 1	Q13501	HPA068843
SST	Somatostatin	P61278	HPA019472
TARDBP	TAR DNA binding protein	Q13148	HPA070770
TFEB	Transcription factor EB	P19484	HPA067082
TMEM119	Transmembrane protein 119	Q4V9L6	HPA052650
TMEM132D	Transmembrane protein 132D	Q14C87	HPA010739
TNR	Tenascin-R	Q92752	HPA027150
TPP1	Tripeptidyl-peptidase 1	O14773	HPA037709
TPPP	Tubulin polymerization promoting protein	O94811	HPA036575
TRAPPC10	Trafficking protein particle complex 10	P48553	HPA039419
UBL3	Ubiquitin like 3	O95164	HPA058781
VCAM1	Vascular cell adhesion molecule 1	P19320	HPA069867
VGF	Neurosecretory protein VGF	O15240	HPA055177
VSTM2B	V-set and transmembrane domain containing 2B	A6NLU5	HPA074329
VWC2L	von Willebrand factor C domain-containing protein 2-like	B2RUY7	HPA059414
WDHD1	WD repeat and HMG-box DNA binding protein 1	O75717	HPA018114
YWHAE	Tyrosine 3-monooxygenase/tryptophan 5-monooxygenase activation protein epsilon	P62258	HPA007924
